# Supplementary material for: The WAGR syndrome gene PRRG4 is a functional homologue of the commissureless axon guidance gene
Source: PLoS Genet. 2017 Aug 31;13(8):e1006865. doi: 10.1371/journal.pgen.1006865 (PMC5578492; doi:10.1371/journal.pgen.1006865)
Supplement: S1 Data — Embryonic nerve cords stained with BP102 were analyzed using the criteria in Table 1. The number of segments displaying a particular phenotype in each embryo analyzed are recorded in this table. (XLSX) [file pgen.1006865.s004.xlsx]

## Sheet: Sheet1
Genotype	Wild type	<robo	robo	>robo	slit
w-not-iso	10	0	0	0	0
w-not-iso	9	1	0	0	0
w-not-iso	10	0	0	0	0
w-not-iso	10	0	0	0	0
w-not-iso	10	0	0	0	0
w-not-iso	10	0	0	0	0
w-not-iso	10	0	0	0	0
w-not-iso	10	0	0	0	0
w-not-iso	10	0	0	0	0
w-not-iso	10	0	0	0	0
sca-Robo1	8	2	0	0	0
sca-Robo1	8	2	0	0	0
sca-Robo1	5	4	1	0	0
sca-Robo1	4	6	0	0	0
sca-Robo1	3	6	0	1	0
sca-Robo1	6	3	1	0	0
sca-Robo1	3	5	2	0	0
sca-Robo1	2	5	2	1	0
sca-Robo1	2	6	2	0	0
sca-Robo1	7	2	1	0	0
sca-Robo1-PRRG4	0	6	3	1	0
sca-Robo1-PRRG4	0	1	6	3	0
sca-Robo1-PRRG4	0	2	4	3	1
sca-Robo1-PRRG4	0	5	4	1	0
sca-Robo1-PRRG4	0	4	5	1	0
sca-Robo1-PRRG4	1	5	3	1	0
sca-Robo1-PRRG4	0	7	3	0	0
sca-Robo1-PRRG4	0	1	4	5	0
sca-Robo1-PRRG4	0	2	7	1	0
sca-Robo1-PRRG4	6	1	3	0	0
Number of segments scored with the phenotype
