# Supplementary material for: The WAGR syndrome gene PRRG4 is a functional homologue of the commissureless axon guidance gene
Source: PLoS Genet. 2017 Aug 31;13(8):e1006865. doi: 10.1371/journal.pgen.1006865 (PMC5578492; doi:10.1371/journal.pgen.1006865)
Supplement: S2 Data — COS cells transfected with plasmids encoding fly robo1, rRobo1, comm and PRRG1-4 were immunostained for Robo expression. Healthy cells for each genotype were scored by an experimenter blind to the genotype of the cell. The scoring categories were PM for plasma membrane localization or ER for endoplasmic reticulum/Golgi localization or PM/ER when both localizations were present. (XLSX) [file pgen.1006865.s005.xlsx]

## Sheet: Sheet1
Comm_dR_1.tif	ER
Comm_dR_2.tif	ER
Comm_dR_3.tif	ER
Comm_dR_4.tif	ER/PM
Comm_dR_5.tif	ER
Comm_dR_6.tif	ER
Comm_dR_7.tif	ER
Comm_dR_8.tif	ER
Comm_dR_10.tif	ER
Comm_dR_12.tif	ER
Comm_dR_13.tif	ER
Comm_dR_14.tif	ER/PM
Comm_dR_15.tif	ER
Comm_dR_16.tif	ER
Comm_dR_17.tif	ER
Comm_dR_18.tif	ER
Comm_dR_20.tif	ER
Comm_dR_21.tif	ER
Comm_dR_22.tif	ER
Comm_dR_23.tif	ER
Comm_dR_24.tif	ER
Comm_dR_25.tif	ER
Comm_dR_26.tif	ER
Comm_dR_27.tif	ER
dRobo2.tif	PM
dRobo4.tif	PM
dRobo5.tif	PM
dRobo7.tif	PM
dRobo8.tif	PM
dRobo9.tif	PM
dRobo11.tif	PM
dRobo12.tif	PM
dRobo13.tif	PM
dRobo14.tif	PM
dRobo15.tif	PM
dRobo16.tif	PM
dRobo17.tif	PM
dRobo18.tif	PM
dRobo19.tif	ER/PM
dRobo20.tif	PM
dRobo21.tif	PM
dRobo22.tif	PM
dRobo23.tif	PM
dRobo24.tif	PM
dRobo25.tif	PM
dRobo26.tif	PM
dRobo27.tif	PM
dRobo28.tif	PM
dRobo29.tif	PM
dRobo30.tif	PM
dRobo31.tif	PM
dRobo32.tif	PM
rR-PRRG1_2.tif	PM
rR-PRRG1_3.tif	PM
rR-PRRG1_4.tif	PM
rR-PRRG1_5.tif	PM
rR-PRRG1_9.tif	PM
rR-PRRG1_10.tif	PM
rR-PRRG1_11.tif	PM
rR-PRRG1_12.tif	PM
rR-PRRG1_14.tif	PM
rR-PRRG1_15.tif	PM
rR-PRRG1_16.tif	PM
rR-PRRG1_17.tif	PM
rR-PRRG1_18.tif	PM
rR-PRRG1_19.tif	PM
rR-PRRG1_21.tif	PM
rR-PRRG1_22.tif	PM
rR-PRRG1_23.tif	PM
rR-PRRG1_24.tif	PM
rR-PRRG1_25.tif	PM
rR-PRRG1_26.tif	PM
rR-PRRG1_27.tif	PM
rR-PRRG1_28.tif	PM
rR-PRRG1_29.tif	PM
rR+PRRG2_1.tif	PM
rR+PRRG2_2.tif	PM
rR+PRRG2_3.tif	PM
rR+PRRG2_4.tif	PM
rR+PRRG2_5.tif	PM
rR+PRRG2_6.tif	PM
rR+PRRG2_7.tif	PM
rR+PRRG2_8.tif	PM
rR+PRRG2_9.tif	ER/PM
rR+PRRG2_10.tif	PM
rR+PRRG2_11.tif	PM
rR+PRRG2_12.tif	ER/PM
rR+PRRG2_13.tif	PM
rR+PRRG2_14.tif	PM
rR+PRRG2_15.tif	PM
rR+PRRG2_16.tif	PM
rR+PRRG2_17.tif	PM
rR+PRRG2_18.tif	PM
rR+PRRG2_19.tif	PM
rR+PRRG2_20.tif	PM
rR+PRRG2_21.tif	PM
rR+PRRG2_22.tif	PM
rR+PRRG2_23.tif	PM
rR+PRRG2_24.tif	PM
rR+PRRG2_25.tif	PM
rR+PRRG2_26.tif	PM
rR+PRRG2_27.tif	PM
rR+PRRG3_1.tif	ER
rR+PRRG3_2.tif	PM
rR+PRRG3_3.tif	PM
rR+PRRG3_4.tif	ER
rR+PRRG3_5.tif	ER
rR+PRRG3_6.tif	PM
rR+PRRG3_7.tif	PM
rR+PRRG3_8.tif	PM
rR+PRRG3_9.tif	PM
rR+PRRG3_10.tif	ER/PM
rR+PRRG3_11.tif	PM
rR+PRRG3_12.tif	PM
rR+PRRG3_13.tif	PM
rR+PRRG3_14.tif	PM
rR+PRRG3_15.tif	PM
rR+PRRG3_16.tif	PM
rR+PRRG3_17.tif	PM
rR+PRRG3_18.tif	ER/PM
rR+PRRG3_19.tif	PM
rR+PRRG3_20.tif	ER
rR+PRRG3_21.tif	ER/PM
rR+PRRG3_22.tif	PM
rR+PRRG3_23.tif	PM
rR+PRRG3_24.tif	PM
rR+PRRG3_25.tif	PM
rR+PRRG3_26.tif	PM
rR+PRRG3_27.tif	PM
rR+PRRG3_28.tif	PM
rR+PRRG3_29.tif	PM
rR+PRRG4_1.tif	ER
rR+PRRG4_2.tif	PM
rR+PRRG4_3.tif	ER
rR+PRRG4_4.tif	ER
rR+PRRG4_5.tif	ER
rR+PRRG4_6.tif	ER
rR+PRRG4_7.tif	ER
rR+PRRG4_8.tif	ER
rR+PRRG4_9.tif	ER
rR+PRRG4_10.tif	ER
rR+PRRG4_11.tif	ER
rR+PRRG4_12.tif	ER/PM
rR+PRRG4_13.tif	PM
rR+PRRG4_15.tif	ER
rR+PRRG4_16.tif	PM
rR+PRRG4_17.tif	ER
rR+PRRG4_18.tif	ER/PM
rR+PRRG4_19.tif	ER
rR+PRRG4_20.tif	ER
rR+PRRG4_21.tif	ER
rR+PRRG4_22.tif	ER/PM
rR+PRRG4_23.tif	ER
rR+PRRG4_24.tif	PM
rR+PRRG4_25.tif	ER
rR+PRRG4_26.tif	ER
rR+PRRG4_27.tif	ER/PM
rR+PRRG4_28.tif	ER
rR+PRRG4_29.tif	ER/PM
rRobo1.tif	PM
rRobo2.tif	PM
rRobo3.tif	PM
rRobo4.tif	PM
rRobo5.tif	PM
rRobo6.tif	ER
rRobo10.tif	PM
rRobo11.tif	PM
rRobo12.tif	PM
rRobo13.tif	PM
rRobo14.tif	PM
rRobo15.tif	PM
rRobo17.tif	PM
rRobo18.tif	PM
rRobo19.tif	PM
rRobo20.tif	PM
rRobo21.tif	PM
rRobo22.tif	PM
rRobo23.tif	PM
rRobo24.tif	PM
rRobo25.tif	PM
rRobo26.tif	PM
rRobo27.tif	PM
rRobo28.tif	PM
rRobo29.tif	PM
rRobo30.tif	PM
