# Supplementary material for: The WAGR syndrome gene PRRG4 is a functional homologue of the commissureless axon guidance gene
Source: PLoS Genet. 2017 Aug 31;13(8):e1006865. doi: 10.1371/journal.pgen.1006865 (PMC5578492; doi:10.1371/journal.pgen.1006865)
Supplement: S3 Data — Images of protein bands (rRobo1, hDscam) in the presence of different amounts of PRRG4 were quantified in ImageJ. For each experiment the value for the band in which no PRRG4 was co-transfected was set to an arbitrary value of 1. All other values were expressed as values relative to 1 and are recorded in this table. (XLSX) [file pgen.1006865.s006.xlsx]

## Sheet: organized for statistica
Amount of plasmid	Relative density of band
30 ng PRRG4_hDscam	0.96805
30 ng PRRG4_hDscam	1.07828
60 ng PRRG4_hDscam	0.829463
60 ng PRRG4_hDscam	1.31385
120 ng PRRG4_hDscam	0.526927
120 ng PRRG4_hDscam	0.898152
250 ng PRRG4_hDscam	0.792819
250 ng PRRG4_hDscam	0.900748
30 ng PRRG4_rRobo1	0.706683
30 ng PRRG4_rRobo1	0.782178
30 ng PRRG4_rRobo1	0.599874
30 ng PRRG4_rRobo1	0.456499
30 ng PRRG4_rRobo1	0.441968
60 ng PRRG4_rRobo1	0.280793
60 ng PRRG4_rRobo1	0.650738
60 ng PRRG4_rRobo1	0.368542
60 ng PRRG4_rRobo1	0.593875
60 ng PRRG4_rRobo1	0.497385
120 ng PRRG4_rRobo1	0.260697
120 ng PRRG4_rRobo1	0.565189
120 ng PRRG4_rRobo1	0.328699
120 ng PRRG4_rRobo1	0.338155
120 ng PRRG4_rRobo1	0.721405
250 ng PRRG4_rRobo1	0.155697
250 ng PRRG4_rRobo1	0.211797
250 ng PRRG4_rRobo1	0.12493
250 ng PRRG4_rRobo1	0.176336
250 ng PRRG4_rRobo1	0.245205
250 ng PRRG4_rRobo1	0.200034
250 ng PRRG4_rRobo1	0.172651
250 ng PRRG4_rRobo1	0.137208
